# Supplementary material for: Detection of Neisseria gonorrhoeae and Chlamydia trachomatis infections in pregnant women by multiplex recombinase polymerase amplification
Source: PLoS One. 2021 May 4;16(5):e0251119. doi: 10.1371/journal.pone.0251119 (PMC8096098; doi:10.1371/journal.pone.0251119)
Supplement: S1 Raw images — (ZIP) [file pone.0251119.s001.zip]

Archive with 9 entries (9 files):
- Figue 2-A.jpg
- Figue 2-B.jpg
- Figue 2-C.jpg
- Figue 2-D.jpg
- Figue 1-A.jpg
- Figue 1-B.jpg
- Figue 1-C.jpg
- Figue 1-D-1.jpg
- Figue 1-D-2.jpg
